# Supplementary material for: Self-Boundary Dissolution in Meditation: A Phenomenological Investigation
Source: Brain Sci. 2021 Jun 21;11(6):819. doi: 10.3390/brainsci11060819 (PMC8235013; doi:10.3390/brainsci11060819)
Supplement: Supplementary file 1 [file brainsci-11-00819-s001.zip]

Archive with 1 entries (1 files):
- brainsci-1203084-supplementary.pdf
